# Supplementary material for: Re-investigating the structure–property relationship of the solid electrolytes Li 3−xIn1−xZrxCl6 and the impact of In–Zr(iv) substitution
Source: J Mater Chem A Mater. 2023 Jan 25;11(9):4559–71. doi: 10.1039/d2ta08433c (PMC9969333; doi:10.1039/d2ta08433c)
Supplement: TA-011-D2TA08433C-s003 [file TA-011-D2TA08433C-s003.zip]

Archive with 2 entries (2 files):
- Kramers_Kroenig_impedance_error/AC-Impedance_error_calculation.xlsx
- Kramers_Kroenig_impedance_error/Kramers_Kroenig_relationships.pptx
